# Supplementary material for: Transcriptomics Reveal Molecular Differences in Equine Oocytes Vitrified before and after In Vitro Maturation
Source: Int J Mol Sci. 2023 Apr 7;24(8):6915. doi: 10.3390/ijms24086915 (PMC10138936; doi:10.3390/ijms24086915)
Supplement: Supplementary file 1 [file ijms-24-06915-s001.zip]

Archive with 3 entries (3 files):
- Supplementary File S1. .xlsx
- Supplementary Table S1.pdf
- Supplementary_File_S2_GOterms..xlsx
